# Supplementary material for: Host Plant Dependence of the Symbiotic Microbiome of the Gall-Inducing Wasp Trichagalma acutissimae
Source: Insects. 2025 Jun 23;16(7):652. doi: 10.3390/insects16070652 (PMC12294959; doi:10.3390/insects16070652)
Supplement: Supplementary file 1 [file insects-16-00652-s001.zip]

Archive with 1 entries (1 files):
- insects-3628795-supplementary.pdf
